# Supplementary material for: The effect of auditors’ digital literacy on reduced audit quality behavior: A chain mediation model and the moderating role of prosocial behavior
Source: PLoS One. 2026 Jul 2;21(7):e0350835. doi: 10.1371/journal.pone.0350835 (PMC13327184; doi:10.1371/journal.pone.0350835)
Supplement: S1 File — (XLSX) [file pone.0350835.s001.xlsx]

## Sheet: data
Gender	OrgType	Age	WorkExp	Level	Edu	DL1	DL2	DL3	DL4	DL5	DSE1	DSE2	DSE3	TP1	TP2	TP3	PB1	PB2	PB3	PB4	RAQB1	RAQB2	RAQB3	RAQB4	RAQB5	RAQB6
2	2	3	4	2	1	4	4	4	4	4	4	2	3	2	2	3	3	4	3	3	2	2	3	3	3	2
1	1	2	2	2	2	3	3	3	3	2	1	1	1	1	2	2	4	3	4	3	3	3	3	1	1	3
1	1	3	3	3	3	2	3	3	3	2	3	4	3	3	3	3	4	4	4	3	4	3	3	3	3	3
1	1	2	2	3	3	5	5	5	5	5	5	5	4	4	4	5	4	4	4	4	4	3	3	3	3	3
1	1	3	3	3	2	4	3	4	3	4	4	3	5	4	4	4	4	3	4	4	3	2	3	3	3	1
1	1	2	2	1	2	5	4	5	4	3	3	3	4	5	4	4	3	3	3	4	2	2	2	2	2	2
1	2	4	4	3	2	5	4	4	4	4	4	4	3	3	3	4	4	4	4	4	3	3	3	3	3	3
1	1	1	1	1	3	5	4	4	4	5	3	3	4	4	4	4	3	2	2	3	3	2	2	2	2	1
2	1	3	3	2	1	3	4	3	4	4	4	4	4	5	4	5	3	3	3	2	3	3	3	3	2	3
2	1	3	3	3	2	4	4	4	4	4	5	5	5	4	5	4	4	4	4	4	1	1	1	2	2	2
2	1	1	1	2	2	3	3	3	4	3	4	5	5	5	5	5	3	3	3	3	2	1	3	1	1	1
2	1	1	1	1	1	5	5	5	5	5	4	3	4	4	3	4	5	4	4	4	2	1	2	2	2	2
1	1	2	2	2	2	2	4	2	2	2	3	3	2	4	3	4	4	4	4	4	3	2	3	1	1	2
1	1	2	2	2	1	3	5	3	5	3	2	2	2	4	2	4	3	4	3	3	4	5	4	4	4	3
2	1	2	2	2	2	4	3	4	2	4	3	4	4	4	4	5	3	4	3	3	2	1	2	2	2	2
1	1	3	3	2	2	4	3	4	3	3	3	4	3	5	4	5	3	3	3	3	2	2	2	2	2	2
2	2	2	2	2	2	4	3	4	3	4	3	3	2	2	2	2	4	4	4	4	3	2	3	2	2	2
2	1	3	3	3	2	5	5	5	5	4	4	4	4	4	4	4	4	4	4	4	1	1	1	1	1	1
1	1	2	2	2	2	3	1	3	3	3	3	3	1	4	4	4	3	3	3	3	5	3	4	3	3	4
1	1	3	3	3	2	4	4	4	4	3	4	4	3	5	5	5	3	3	3	3	2	2	2	2	2	1
2	1	4	4	2	1	2	3	2	3	2	2	3	2	3	3	3	4	3	4	3	3	2	3	3	2	3
2	1	3	4	3	1	2	2	2	2	3	4	3	3	2	1	3	2	3	2	2	4	4	4	4	4	4
1	1	1	2	2	1	3	1	3	1	3	3	3	4	4	4	4	4	4	4	4	2	1	3	2	2	1
1	1	2	2	2	2	5	3	5	3	3	5	5	4	5	5	4	5	4	5	5	1	2	1	2	2	2
1	1	2	2	2	1	4	4	5	4	3	4	3	3	4	5	4	4	4	4	4	3	2	3	2	2	2
1	1	4	4	2	1	4	3	4	3	4	3	3	2	5	4	5	3	4	4	3	2	2	2	2	2	3
1	1	4	4	3	2	3	1	3	1	3	4	4	3	2	3	3	3	3	3	3	2	3	2	3	3	3
1	1	4	4	3	2	5	4	5	4	5	4	4	5	3	3	4	4	4	4	4	3	2	2	2	2	3
1	1	3	3	3	2	3	1	2	1	3	3	3	3	3	3	3	4	4	4	4	4	3	3	4	4	3
2	1	2	2	2	2	3	3	3	2	3	3	3	1	4	3	3	3	3	3	3	3	4	3	4	4	4
1	1	2	2	2	1	5	5	5	5	4	3	3	4	4	3	4	5	5	5	5	2	1	2	1	1	1
1	2	2	2	2	1	3	4	3	4	4	3	3	2	4	4	4	2	1	2	1	3	2	3	2	3	2
1	2	4	4	3	2	3	3	3	3	3	1	1	1	2	1	1	3	2	3	1	2	3	3	2	2	3
2	1	4	4	3	3	5	4	5	5	5	3	2	3	5	5	5	3	3	3	3	5	2	4	4	4	5
2	1	2	3	2	1	2	2	3	2	3	4	3	5	2	3	3	3	4	3	3	4	2	3	3	3	3
2	1	3	3	2	2	3	4	3	3	4	4	4	4	4	4	4	4	3	4	4	2	1	2	1	1	1
1	1	4	4	3	2	1	2	1	1	1	3	3	3	3	1	1	4	3	4	5	3	3	3	3	3	4
1	1	1	1	1	3	1	3	1	3	3	2	2	1	3	1	3	4	4	4	4	3	2	3	3	3	3
2	1	2	2	3	3	3	3	3	3	3	3	3	3	2	2	3	3	3	3	3	4	2	4	2	2	2
2	1	4	4	2	1	3	4	3	3	3	4	3	4	1	1	1	4	3	4	4	3	2	2	1	1	2
2	1	4	4	3	2	3	4	3	4	3	3	4	5	4	4	4	4	4	4	4	3	2	3	2	2	2
2	1	4	4	3	1	4	4	4	4	3	3	3	3	4	3	5	3	3	3	3	2	2	2	2	2	3
1	2	3	3	1	1	4	3	4	5	4	4	5	5	4	5	5	5	5	5	4	2	1	2	2	2	1
2	1	1	1	2	2	4	4	4	4	4	4	3	4	4	3	4	3	3	3	3	3	1	3	2	2	2
1	1	2	2	2	3	5	4	5	4	3	4	3	5	5	4	4	4	5	4	3	1	3	3	3	3	3
2	1	3	3	3	2	4	3	4	3	3	3	3	3	2	2	3	2	3	2	3	2	1	2	2	2	2
2	1	3	3	3	2	3	3	3	2	3	4	3	4	3	3	4	3	3	3	3	2	3	3	3	2	1
2	1	2	2	2	3	2	2	2	2	3	3	3	2	1	1	2	4	4	4	4	3	4	3	4	4	3
1	1	4	4	2	2	5	5	5	4	5	3	3	3	4	3	5	4	4	4	3	3	1	3	2	2	2
1	1	3	4	2	1	5	4	5	4	4	3	3	4	4	2	3	4	3	4	5	2	2	2	2	3	1
2	1	2	2	2	2	3	5	2	3	3	3	3	3	4	4	5	3	3	3	3	2	1	2	2	2	1
1	1	4	4	2	2	4	4	4	4	5	5	4	5	4	4	3	3	3	3	3	2	2	2	2	2	2
1	1	3	3	3	2	4	4	4	2	4	3	3	2	4	4	4	4	3	4	4	3	2	3	3	3	2
2	1	1	1	2	2	4	3	4	3	4	3	2	3	3	3	3	5	4	5	3	1	1	3	1	3	1
2	1	1	1	1	1	5	4	4	4	4	4	5	5	4	4	4	4	5	4	4	1	2	1	1	2	3
2	1	3	3	3	2	5	4	5	5	5	4	3	4	5	5	5	4	5	4	4	3	2	3	2	2	2
1	1	1	1	1	1	3	3	3	3	3	3	3	4	3	2	2	4	3	4	4	3	3	3	2	2	3
1	1	3	3	2	1	4	5	4	5	4	3	4	5	4	4	5	5	5	5	5	2	1	2	2	1	1
2	1	1	1	2	2	3	1	3	1	2	2	3	1	2	1	2	4	3	4	4	2	3	2	3	3	3
1	1	2	2	2	2	3	2	3	2	3	3	3	4	5	5	5	3	3	3	4	3	3	3	3	3	3
1	2	4	4	3	3	3	4	3	4	3	3	3	4	5	5	5	3	3	3	3	1	1	1	1	1	2
2	1	2	3	2	1	3	3	3	3	3	4	3	4	4	3	4	3	3	3	3	1	2	2	2	2	2
1	1	4	4	3	3	4	2	4	2	3	3	3	4	4	5	5	3	3	3	3	4	3	3	4	4	3
2	1	2	2	1	1	5	5	5	5	5	3	3	4	2	3	2	5	1	1	1	5	4	5	4	4	3
1	2	2	2	2	3	2	2	2	2	2	3	3	3	1	1	1	3	3	3	3	4	3	4	3	3	3
2	1	3	4	2	1	3	5	3	3	3	3	1	2	2	2	2	3	3	3	3	3	4	3	3	4	4
1	1	1	1	1	1	3	2	3	4	3	3	4	4	4	3	4	3	3	3	3	3	3	3	3	4	3
1	1	3	3	2	2	3	4	3	4	3	4	4	3	3	3	4	2	2	2	3	3	2	3	3	1	2
2	2	2	2	2	3	2	3	2	2	3	2	4	4	2	2	3	4	3	4	4	1	1	1	1	1	1
2	1	1	2	2	1	2	3	4	3	2	3	3	3	4	2	3	3	3	3	3	2	1	3	2	3	2
1	2	4	4	2	2	4	4	4	4	4	1	1	1	2	2	2	1	3	1	3	2	2	3	2	4	3
1	1	4	4	3	2	4	4	4	4	4	4	4	2	3	3	4	3	3	3	3	4	4	3	4	4	3
1	1	3	4	3	1	3	4	2	4	3	2	1	3	2	1	2	3	4	4	4	5	4	5	5	4	3
1	2	3	3	2	2	3	2	1	2	3	3	3	2	3	3	3	3	3	3	3	3	5	3	4	4	3
2	1	4	4	2	2	3	3	3	5	4	3	2	3	5	5	5	3	3	3	3	2	3	3	3	3	2
1	2	4	4	2	2	4	3	3	3	4	4	4	3	3	5	4	5	3	5	5	3	1	2	3	2	1
1	1	2	2	3	3	5	4	5	5	4	3	4	5	4	3	4	4	4	4	4	3	3	3	3	3	3
1	2	4	4	2	2	5	5	5	5	4	4	4	4	2	3	3	4	4	4	4	2	3	3	2	3	3
1	1	1	1	2	2	4	3	4	4	3	4	5	4	4	2	4	4	3	3	4	2	1	1	2	1	3
1	1	1	1	2	2	1	2	1	2	1	3	2	1	3	2	4	4	4	4	5	3	5	3	5	4	4
2	1	2	2	2	2	5	5	5	5	5	3	4	4	4	3	4	3	3	3	4	2	2	2	2	2	2
1	1	2	2	3	3	4	4	4	4	4	3	3	2	4	4	4	4	4	4	4	2	1	1	1	1	2
2	1	2	2	3	3	4	5	4	4	3	4	4	4	4	5	4	3	3	3	3	2	2	2	1	1	3
2	2	3	4	2	1	5	5	5	5	5	3	3	5	3	2	2	3	3	3	3	4	2	3	4	2	3
1	1	2	2	1	2	5	3	5	3	5	3	4	3	3	3	3	4	3	4	3	2	3	3	2	2	2
2	1	2	2	1	2	5	4	5	4	4	5	5	5	4	5	3	5	5	5	5	2	1	2	1	1	1
1	1	1	1	1	2	5	5	5	5	4	4	4	2	2	3	3	3	3	3	3	3	2	3	3	4	2
1	1	2	2	2	2	3	3	3	3	3	4	4	4	4	3	4	4	5	4	5	2	2	2	2	1	1
1	1	1	1	2	2	5	4	5	4	5	4	4	4	5	3	4	5	2	2	3	2	3	3	2	3	3
1	1	2	2	2	1	5	5	4	5	5	4	5	4	3	3	3	5	4	5	5	3	1	3	1	1	2
1	1	4	4	3	1	4	2	4	4	3	3	3	4	4	1	2	3	2	3	3	4	3	3	3	3	3
1	1	4	4	3	1	3	2	3	2	3	4	3	3	3	2	3	3	3	3	3	3	4	3	4	4	3
1	1	4	4	3	2	1	1	1	3	1	2	3	3	1	2	2	5	4	5	5	5	4	4	5	5	4
1	1	3	3	2	2	5	5	5	5	4	4	4	4	4	4	4	5	5	5	5	2	2	2	2	2	2
1	1	1	1	2	2	3	3	3	3	4	4	4	5	4	2	4	3	3	3	3	2	1	2	1	1	1
2	1	2	2	2	2	3	2	3	2	3	4	5	3	5	4	4	3	3	3	2	2	2	2	2	3	2
1	1	4	4	2	1	2	1	2	1	3	3	1	1	3	3	3	3	5	3	4	4	4	3	4	4	4
2	1	1	1	2	2	5	4	5	4	4	5	4	5	4	4	4	4	4	4	4	3	2	3	3	2	2
1	2	1	1	2	2	5	4	5	4	5	5	4	4	4	3	4	4	3	4	4	4	3	4	4	4	2
2	1	4	4	2	1	4	3	4	4	3	4	4	4	5	4	5	3	3	3	3	3	3	3	3	4	3
2	1	3	3	1	1	5	3	5	3	5	4	5	3	4	5	4	5	4	4	4	2	1	1	1	1	1
2	1	2	2	2	2	3	3	3	3	3	3	5	3	2	2	3	2	4	4	4	3	3	3	3	4	4
2	2	3	3	2	1	3	2	3	2	3	3	3	3	4	4	4	4	4	4	4	1	1	1	1	2	2
1	1	2	2	2	2	1	3	1	3	1	4	4	4	2	2	3	4	4	4	3	3	4	3	2	2	4
1	2	3	3	2	2	4	4	4	3	3	3	4	3	3	3	3	4	3	4	3	3	1	3	2	2	2
1	1	3	3	1	1	5	4	5	4	5	3	3	4	4	4	4	3	3	3	1	4	4	3	4	1	2
1	1	3	3	3	2	5	4	5	4	5	3	3	3	3	3	3	2	1	1	3	5	4	3	4	3	4
1	2	2	2	2	3	3	3	3	3	3	3	3	3	4	3	5	3	3	3	3	2	4	2	4	4	4
2	2	1	1	2	2	4	4	4	4	4	2	5	3	3	3	4	4	4	4	4	2	1	1	1	1	1
2	2	2	2	1	2	5	4	5	4	4	3	3	3	1	2	2	2	2	2	3	4	5	4	4	4	4
1	1	3	3	2	2	5	4	4	4	4	5	5	5	4	5	5	5	5	5	5	1	1	1	1	2	2
2	1	2	2	2	1	4	3	4	4	4	4	5	5	4	5	5	3	3	3	4	1	2	2	2	3	1
1	2	4	4	3	2	5	5	5	5	4	5	3	3	4	2	3	4	4	4	4	3	3	3	3	3	3
1	1	3	3	3	2	2	4	4	4	3	5	4	4	5	4	4	3	4	3	4	3	4	3	4	2	3
2	1	3	3	2	3	4	4	4	4	4	3	3	3	2	2	2	3	2	3	2	5	3	3	4	4	4
2	2	1	1	1	3	2	2	3	3	2	1	1	3	4	3	5	4	2	4	4	3	2	3	3	3	3
2	1	1	1	2	3	3	4	3	4	3	3	3	4	2	3	4	4	4	4	4	2	2	2	1	1	2
2	1	2	2	2	1	5	5	5	5	5	4	5	3	3	3	4	5	5	5	5	3	2	3	3	2	3
1	1	2	2	2	2	2	2	2	1	2	3	3	1	2	1	1	4	4	4	4	5	4	4	4	2	4
1	1	3	4	3	1	5	5	5	5	4	4	4	3	2	3	3	5	4	5	4	2	1	2	2	1	1
2	1	2	2	2	2	3	4	3	4	3	2	1	1	5	4	4	3	2	3	3	2	2	2	2	2	2
1	1	4	4	3	3	1	2	1	2	2	3	4	3	2	2	3	5	3	5	3	5	4	5	3	3	4
2	1	2	2	1	2	4	4	4	4	4	4	2	4	2	2	3	3	3	3	3	3	5	3	5	2	2
1	1	4	4	3	1	5	3	5	5	3	4	4	4	3	2	3	3	3	3	3	2	1	2	2	1	2
1	1	3	3	2	2	5	4	5	4	5	3	3	3	4	2	4	4	3	3	4	2	1	2	1	1	1
1	1	1	1	2	3	5	5	5	5	4	4	4	4	5	4	5	5	5	5	5	2	2	2	1	1	2
2	1	2	2	3	3	5	5	5	5	5	4	3	3	3	3	3	3	3	3	3	3	1	3	5	5	3
1	1	2	2	3	3	4	4	4	4	3	4	3	4	2	3	3	5	4	4	4	3	2	2	2	2	1
1	2	2	2	3	3	2	2	2	2	2	2	3	2	4	4	4	3	2	2	3	4	4	3	2	2	3
1	1	1	2	1	1	5	3	5	5	3	4	4	3	2	2	3	5	3	5	3	3	3	3	3	2	3
1	1	4	4	3	1	3	5	3	4	3	4	2	4	5	4	5	3	3	3	3	1	2	2	1	2	2
2	1	1	1	1	1	2	2	2	2	3	2	2	3	2	2	2	3	3	3	3	5	3	3	5	1	2
2	1	1	1	1	1	4	4	4	4	4	3	4	4	4	4	3	3	3	3	3	3	2	3	2	3	2
1	2	2	2	3	3	5	4	5	5	3	4	3	5	5	4	5	3	3	3	3	3	2	3	3	2	2
2	2	4	4	3	3	3	3	3	3	3	3	3	3	4	5	4	3	3	3	3	2	4	4	1	1	1
2	1	2	2	1	1	5	4	5	5	3	3	2	3	2	2	3	4	3	4	4	3	2	2	3	3	2
1	1	1	1	1	1	4	3	4	4	4	5	5	5	5	4	4	2	5	5	2	2	1	2	1	1	1
1	1	2	2	1	1	2	2	2	2	2	3	3	3	1	1	1	1	2	1	1	2	2	3	2	2	3
1	2	3	3	3	2	5	3	5	3	4	5	5	5	5	5	5	5	5	5	5	2	3	3	2	1	1
1	2	1	1	2	2	3	3	3	3	3	3	3	2	4	4	5	3	2	3	3	3	3	3	2	2	3
2	1	4	4	3	1	4	5	4	5	4	3	3	5	5	5	5	5	4	4	5	1	2	1	1	2	2
2	1	2	2	2	2	3	5	3	5	3	4	4	3	4	3	4	4	4	4	5	3	3	3	3	3	2
1	2	2	2	2	2	2	2	2	2	3	1	1	1	4	2	4	4	3	3	3	4	4	3	4	4	4
1	1	3	3	3	2	5	3	5	3	4	3	3	3	4	3	4	3	4	3	4	4	3	3	4	4	4
2	1	1	1	1	2	4	3	4	3	4	2	2	5	5	4	5	3	3	3	3	2	2	2	2	3	2
1	1	3	3	3	2	2	3	2	2	2	3	3	4	3	2	2	3	3	3	3	2	2	2	2	2	1
1	1	2	2	2	2	4	5	4	5	5	3	3	4	3	2	4	3	3	3	3	3	4	3	4	3	3
1	2	2	2	2	3	3	3	3	4	3	3	3	4	1	1	1	3	3	3	3	4	4	4	4	4	3
2	1	4	4	3	2	3	3	3	3	3	3	3	4	3	1	3	3	3	3	3	2	1	2	1	1	2
1	1	2	2	2	2	5	5	5	5	5	4	4	5	4	5	5	4	4	4	4	1	2	1	2	2	2
1	2	3	3	3	2	4	4	4	4	3	4	1	3	4	3	4	4	2	4	4	2	1	2	3	3	1
1	1	4	4	3	2	4	4	4	4	3	3	3	4	4	2	4	3	3	3	3	3	3	3	3	2	3
1	1	3	3	2	2	5	5	3	5	4	3	3	2	5	5	4	3	3	3	3	1	3	1	1	1	1
1	2	2	2	1	2	4	3	3	3	3	3	3	3	4	3	3	5	4	5	4	3	2	3	2	3	1
1	1	3	3	2	2	4	3	4	3	3	3	3	2	2	1	2	3	3	3	3	3	4	4	4	4	3
1	1	1	1	1	2	1	2	1	2	1	4	3	4	2	1	2	5	4	5	5	5	4	4	4	4	3
1	1	3	4	2	1	3	2	3	2	3	3	3	3	4	2	3	4	4	4	4	3	1	2	1	1	1
2	2	4	4	3	2	4	5	4	4	3	3	3	2	4	4	5	4	4	4	4	1	1	3	1	2	1
1	1	4	4	3	3	3	3	4	3	3	4	3	4	3	2	3	4	3	4	3	4	4	3	3	3	4
2	1	4	4	3	1	4	4	4	4	4	4	3	3	3	3	4	4	4	4	4	2	1	1	1	1	1
1	1	2	2	3	3	4	4	4	4	4	4	5	4	4	3	4	4	3	4	3	3	3	3	3	3	4
1	1	3	3	2	1	4	5	4	4	3	4	4	4	3	1	3	3	3	3	3	4	4	4	4	4	3
2	1	1	1	2	2	3	3	4	3	3	3	5	4	4	3	4	3	3	3	3	5	2	2	5	3	3
1	1	2	2	2	2	4	4	4	4	4	3	3	3	4	2	4	4	3	3	3	4	3	3	3	3	1
2	2	1	1	2	2	3	4	4	4	3	4	5	3	5	5	5	4	4	4	3	2	4	2	4	1	1
1	1	2	2	3	3	3	2	3	3	3	3	4	3	3	2	2	3	3	3	3	3	2	3	2	2	2
1	1	3	3	3	2	4	5	4	4	4	2	3	4	2	2	3	4	4	4	4	3	3	3	3	3	2
2	1	1	1	1	2	5	5	3	5	5	5	3	2	4	2	3	3	3	3	2	4	3	4	4	4	3
1	1	3	3	3	2	4	4	4	4	4	3	3	3	3	3	3	5	4	5	4	1	1	2	1	1	1
1	1	3	3	2	2	3	2	3	3	3	3	3	4	2	1	2	4	4	4	4	3	3	3	3	3	2
1	1	4	4	3	3	3	3	3	4	3	3	3	2	4	3	4	3	3	3	3	3	2	3	2	5	2
1	1	3	4	3	1	4	4	4	4	4	4	3	4	3	2	3	3	3	3	3	3	2	3	3	3	1
2	1	3	3	3	2	1	1	1	1	2	3	3	4	1	1	1	3	3	3	4	5	3	5	4	4	3
1	1	2	2	1	2	3	2	3	2	3	2	2	2	2	1	2	5	5	5	5	4	5	5	5	5	3
1	1	3	3	3	2	5	4	5	4	3	3	3	3	3	4	4	3	3	3	3	1	2	1	3	3	1
2	2	4	4	3	2	3	2	2	2	3	3	3	3	3	3	3	3	3	3	3	2	4	2	4	4	4
2	2	3	4	3	1	3	4	3	4	3	3	3	2	3	2	3	4	4	4	4	3	4	4	4	3	2
1	1	2	2	2	3	4	3	4	3	4	3	4	2	3	4	4	3	3	3	3	5	4	5	5	4	3
1	1	3	3	2	2	5	3	5	3	3	5	4	5	3	3	4	4	3	4	3	3	2	3	3	2	2
2	2	2	2	2	1	3	4	3	3	3	3	5	5	4	3	5	5	3	5	3	3	2	2	3	2	2
1	1	4	4	2	2	3	4	3	4	3	4	4	4	4	4	4	3	3	3	3	3	3	3	3	2	2
1	1	2	2	2	3	5	5	5	5	5	4	5	4	5	4	5	4	4	4	3	2	2	2	2	2	2
1	1	4	4	2	2	4	3	2	2	3	3	3	4	3	3	4	5	4	5	4	2	2	2	2	1	3
1	1	3	3	3	2	5	4	5	4	3	3	3	3	4	4	4	4	4	4	4	2	1	2	2	2	2
1	1	3	3	2	2	4	4	4	4	4	3	2	2	3	4	4	4	3	4	3	3	2	2	3	3	1
1	2	1	1	2	2	5	5	5	5	5	4	3	3	4	4	5	3	3	3	3	2	1	2	2	3	2
1	1	3	4	2	1	4	4	4	4	4	4	3	4	5	5	5	5	4	5	5	3	3	3	3	3	2
1	1	4	4	2	1	3	3	3	3	3	2	5	4	2	2	3	3	3	3	3	1	1	1	1	2	1
1	1	2	2	2	1	4	5	3	5	4	2	2	3	4	4	4	5	3	5	3	4	3	4	3	3	3
2	1	3	3	2	1	3	3	3	3	3	1	1	1	1	1	2	4	4	4	4	5	4	3	2	2	4
1	1	4	4	3	2	2	2	2	2	2	3	3	3	5	4	5	4	3	4	3	3	3	3	3	4	3
1	1	2	2	1	2	3	3	3	3	3	4	5	5	5	4	4	3	3	3	3	4	4	3	4	4	2
1	1	2	2	3	3	4	5	4	4	4	3	3	3	2	3	3	1	1	1	1	3	3	3	3	3	1
1	1	4	4	3	2	3	3	3	3	3	5	4	5	5	4	5	4	3	4	4	2	1	3	1	1	1
2	1	1	1	1	2	4	3	3	3	4	4	3	4	4	3	4	3	4	3	4	4	3	4	3	5	2
2	1	2	3	2	1	4	3	4	4	3	2	2	2	3	3	3	3	3	3	1	3	2	3	2	3	3
1	1	2	2	2	2	4	3	4	3	3	5	4	5	4	4	3	4	3	4	3	3	1	3	3	1	2
1	1	2	3	2	1	4	4	3	3	3	3	3	2	3	3	4	5	4	5	4	4	4	4	3	3	4
2	2	3	3	3	3	5	4	5	4	4	2	3	1	4	3	4	4	3	4	3	1	2	2	2	2	1
1	2	2	2	2	3	3	3	3	3	3	3	4	2	3	2	2	4	3	4	3	5	4	4	4	4	3
1	2	1	1	1	2	4	2	4	4	3	3	2	3	4	4	4	3	3	3	3	5	3	5	3	3	3
2	1	1	1	2	2	5	5	3	5	4	3	3	3	3	2	3	4	4	4	4	2	1	3	2	2	1
1	1	3	3	3	3	5	3	5	5	3	3	3	1	2	2	2	3	1	1	3	4	3	3	3	4	2
1	1	2	2	2	2	3	4	5	5	3	4	4	4	5	4	5	4	4	4	4	3	1	3	1	1	1
1	1	2	2	2	2	5	5	5	5	4	3	4	5	4	4	4	5	4	5	4	2	2	2	2	2	3
2	1	1	1	2	2	5	4	5	4	5	3	3	4	4	4	5	3	4	3	4	3	3	3	3	3	2
2	1	3	3	3	2	1	3	4	3	1	1	4	4	5	3	4	3	3	3	3	1	1	2	1	2	1
1	1	2	2	2	2	4	4	4	4	4	3	3	2	2	1	2	3	3	3	3	3	4	3	3	4	3
1	1	3	3	2	3	2	3	2	3	2	4	4	2	3	3	3	1	1	1	4	3	3	3	3	3	3
2	1	4	4	3	3	4	4	4	4	3	3	3	3	4	3	4	3	3	3	3	3	3	3	3	2	3
2	1	2	2	1	1	3	4	3	3	3	5	3	3	4	3	4	4	3	4	4	2	3	3	4	4	3
1	1	4	4	3	1	3	2	3	2	2	1	1	2	4	3	3	3	3	3	2	3	4	4	4	4	3
1	1	3	3	3	2	3	4	3	4	3	3	3	2	2	2	2	4	4	4	4	3	3	3	2	2	3
1	1	3	3	3	2	4	3	4	4	3	1	1	2	3	4	4	3	3	3	3	4	3	3	3	3	2
2	2	3	3	3	2	3	4	3	4	3	3	1	3	4	4	4	4	4	4	4	3	2	2	2	2	1
1	1	1	2	2	1	5	4	5	4	5	2	2	1	2	1	2	3	3	3	3	3	4	3	5	5	2
1	1	3	3	3	2	3	3	3	5	3	4	4	4	4	3	4	4	4	4	4	2	2	3	2	2	3
1	1	1	1	1	1	3	2	3	2	3	2	3	4	4	4	3	4	3	4	3	3	4	4	3	4	3
1	1	3	3	3	2	2	2	2	2	2	3	3	2	2	1	1	4	4	4	4	4	3	3	3	3	3
2	2	3	3	3	2	4	4	4	3	4	3	3	2	3	3	4	3	3	3	3	4	4	4	3	3	3
1	2	4	4	3	2	5	5	5	5	5	4	4	5	4	3	5	3	4	3	3	2	2	2	2	2	2
1	1	2	2	3	3	1	2	3	2	3	3	3	3	3	3	3	3	3	3	3	4	4	4	4	4	4
1	1	3	3	2	1	2	3	2	3	2	1	1	1	4	4	4	5	4	5	5	3	2	3	1	1	2
1	1	2	2	1	1	1	1	1	1	2	4	3	3	2	1	2	3	3	3	3	3	2	3	3	3	2
2	1	2	2	2	2	3	3	3	3	3	3	3	4	3	2	3	3	3	3	3	2	4	4	5	5	4
2	1	1	2	2	1	3	3	3	3	3	3	3	2	3	4	4	3	3	3	3	2	1	2	1	1	1
1	1	3	4	2	1	3	2	3	3	3	1	1	1	3	3	3	4	3	4	3	4	4	4	4	5	3
1	1	3	3	3	2	4	1	4	2	3	3	4	4	4	5	4	4	4	4	4	2	4	4	2	4	2
1	1	1	1	2	2	3	2	3	3	3	1	2	1	3	3	3	3	3	3	3	5	4	4	5	5	4
1	1	4	4	3	1	3	3	3	3	3	4	4	4	1	3	3	4	4	4	4	2	4	3	4	1	1
1	1	1	1	1	2	3	5	5	3	4	4	3	3	3	2	3	4	3	4	3	4	3	3	3	4	3
1	1	3	3	2	2	5	4	5	4	5	3	2	3	2	2	3	3	3	3	3	3	2	3	1	1	3
1	1	3	3	1	1	2	2	2	2	2	3	3	2	4	3	4	3	3	3	5	4	3	3	3	3	2
1	1	3	3	2	2	5	5	5	5	5	3	3	2	5	3	4	3	2	3	2	2	1	2	2	2	1
1	2	3	3	2	2	5	3	5	3	5	3	2	2	4	3	5	4	4	4	4	2	2	2	3	3	1
1	1	1	1	1	1	3	3	3	3	3	4	4	4	3	3	3	5	3	5	4	3	2	2	2	2	3
1	1	2	3	2	1	4	2	4	2	4	3	3	3	2	1	2	1	1	1	1	3	2	2	2	2	3
2	1	1	1	2	2	3	2	3	3	3	3	2	2	3	2	3	3	3	3	3	3	2	3	2	2	2
1	1	1	1	1	1	2	2	2	2	2	3	3	2	3	3	4	4	3	4	3	3	4	4	4	3	3
2	1	2	2	2	2	3	4	3	5	3	4	3	4	1	2	3	3	3	3	3	2	3	3	2	3	3
2	1	1	1	2	2	3	4	3	4	3	3	3	2	3	3	3	5	4	5	4	4	2	3	3	3	2
2	1	1	1	1	1	4	2	4	4	4	3	3	3	2	2	2	4	5	4	4	3	2	2	2	2	2
2	1	1	1	2	2	4	4	4	4	4	3	3	3	5	5	5	4	4	4	4	3	2	3	2	2	2
2	1	4	4	3	2	3	3	3	3	3	3	3	3	4	5	4	3	3	3	3	2	1	3	1	2	2
2	1	2	2	2	2	4	4	4	3	4	3	3	3	3	2	3	4	4	3	3	2	3	2	3	3	2
1	1	2	2	1	1	3	2	2	3	2	1	1	1	1	1	2	3	3	3	3	3	1	3	2	3	3
2	1	2	2	2	1	5	5	5	5	5	4	4	3	5	4	3	3	4	4	4	3	3	4	3	3	3
1	1	2	2	1	2	3	4	4	3	4	5	5	4	4	4	3	4	3	4	4	2	3	1	3	2	1
2	1	3	3	3	2	5	4	3	3	3	3	4	3	4	5	4	4	3	4	3	2	2	2	2	2	2
2	1	1	1	2	2	5	4	4	4	4	4	3	3	3	4	4	4	4	3	3	3	3	3	3	3	3
2	1	3	4	3	1	5	4	5	4	4	3	4	4	4	4	4	2	2	3	3	3	2	1	2	3	1
1	1	4	4	3	2	4	5	4	5	5	4	4	4	4	4	4	3	4	3	3	2	3	4	3	3	2
1	1	2	2	2	2	4	3	4	3	3	4	4	4	5	5	5	3	3	3	3	3	3	3	3	3	2
1	1	1	1	1	2	4	4	4	4	4	5	5	3	4	4	3	5	4	3	4	2	2	2	2	1	2
1	1	4	4	3	2	3	3	3	3	3	4	4	5	5	5	5	2	3	3	3	1	1	1	2	1	1
1	1	2	2	2	1	5	5	5	5	5	4	4	4	4	4	4	4	3	4	4	3	2	2	2	1	2
2	2	2	3	2	1	4	2	2	3	2	2	2	2	4	4	3	4	4	4	4	3	1	2	2	2	1
2	1	2	3	2	1	5	4	5	4	4	3	4	4	5	5	5	5	5	5	5	2	1	3	3	1	3
1	1	3	3	3	2	5	5	3	5	3	2	2	2	2	2	4	4	3	3	3	4	4	3	3	4	3
2	2	3	3	2	2	3	2	4	2	4	3	4	3	4	4	5	3	4	3	3	2	2	2	2	2	2
1	1	3	3	2	1	3	4	4	4	3	3	3	3	4	5	4	3	3	3	3	2	2	2	2	2	2
1	1	1	1	2	3	3	4	4	3	4	3	3	2	2	2	3	4	4	4	3	3	3	2	2	2	2
1	1	4	4	3	1	5	5	4	3	5	4	4	4	4	4	4	4	4	3	4	1	1	1	1	1	1
2	1	4	4	3	1	4	4	3	4	3	3	4	3	5	5	5	3	3	3	3	2	2	1	2	2	1
2	2	3	3	2	1	2	3	2	3	3	3	2	2	3	3	3	4	4	3	3	3	3	3	3	2	3
1	1	1	1	2	3	2	2	3	3	3	3	4	4	3	2	2	2	2	3	3	4	4	4	4	4	4
2	1	2	2	1	2	1	4	3	3	3	3	3	3	4	4	4	3	4	4	3	1	3	1	3	1	1
1	1	4	4	3	1	3	5	3	3	5	5	4	5	4	5	4	4	5	3	5	2	2	2	3	1	2
1	2	2	2	2	2	4	4	3	3	4	4	4	3	5	4	3	3	4	4	4	3	2	2	3	3	2
2	1	3	3	3	2	4	4	4	4	3	3	3	3	5	4	4	1	4	4	3	2	2	3	3	2	2
1	1	4	4	2	2	5	4	5	4	5	4	4	4	4	3	3	4	4	4	3	2	2	3	3	2	2
1	1	3	3	3	3	1	1	3	3	1	3	3	3	3	3	3	4	4	4	4	4	4	3	4	4	4
1	1	3	3	3	2	5	5	4	4	5	4	3	3	4	4	4	5	5	4	4	2	1	1	1	1	1
1	1	3	3	1	1	4	4	4	3	4	3	3	3	4	4	4	1	2	1	3	3	3	2	3	2	2
1	1	4	4	2	2	3	3	3	3	3	1	1	1	1	1	1	3	1	3	3	3	3	3	2	3	2
1	1	2	2	1	2	5	5	5	5	5	3	3	3	5	5	3	3	3	3	3	5	4	5	4	4	4
1	1	4	4	3	1	3	2	3	3	2	4	4	5	3	2	3	3	4	3	3	4	3	4	3	2	3
1	2	2	2	2	2	4	3	4	3	4	4	4	3	4	4	4	4	4	4	4	1	1	2	1	1	1
1	1	2	2	2	2	2	1	1	1	1	3	3	3	1	3	2	4	4	4	3	3	3	4	3	3	4
1	1	4	4	3	1	1	3	3	1	3	2	2	2	3	3	3	4	4	4	3	2	3	3	3	2	3
1	1	1	1	1	2	4	3	3	3	3	4	4	4	1	1	1	3	3	3	3	3	1	2	1	3	2
1	1	2	2	1	2	4	4	3	3	5	5	5	3	4	4	3	4	4	4	4	3	2	2	3	3	2
1	1	3	3	3	3	3	4	4	3	4	3	3	3	5	4	4	3	3	3	3	2	2	3	3	3	3
1	1	2	2	2	1	3	5	4	3	4	4	4	4	5	5	3	4	5	4	5	2	2	1	2	1	2
2	1	2	2	2	2	4	4	4	4	4	4	4	3	3	4	3	3	3	3	3	1	2	3	3	1	2
1	1	4	4	2	2	4	4	3	4	4	5	5	3	4	4	4	3	4	3	4	1	3	3	3	1	3
1	1	2	2	2	2	4	3	3	3	4	3	3	3	2	3	2	3	3	3	2	2	2	2	2	2	2
1	1	4	4	3	2	3	3	3	3	2	4	4	3	3	3	3	2	3	3	3	3	3	1	3	2	1
1	2	1	1	2	2	2	2	3	3	3	3	2	3	1	2	2	4	4	4	4	3	4	3	3	3	4
1	1	2	2	1	1	4	5	5	4	5	3	3	3	5	4	3	3	3	4	3	1	3	2	2	1	2
1	1	2	2	2	2	4	4	4	5	4	4	4	3	3	4	2	3	5	5	3	2	2	1	2	2	3
2	1	2	2	2	2	3	3	3	3	3	3	3	3	4	4	5	3	3	3	3	1	2	1	2	1	1
1	1	3	3	3	2	4	4	5	4	5	5	5	4	3	3	4	3	3	3	3	2	2	2	2	3	2
1	1	2	3	1	1	2	2	4	3	4	2	2	3	4	4	4	3	3	3	4	3	3	3	3	3	3
2	1	2	2	2	1	3	3	4	3	3	3	2	3	3	3	3	3	4	3	3	3	3	1	2	1	1
1	1	3	3	2	1	5	4	4	3	4	4	5	5	4	4	4	4	4	4	5	2	1	3	1	1	2
1	1	2	2	3	3	5	5	5	5	5	4	4	3	5	5	5	3	3	4	4	3	2	3	2	2	2
1	1	3	3	2	2	4	4	4	3	4	5	5	3	4	4	3	5	5	5	5	1	2	1	3	1	2
1	2	4	4	3	2	1	3	3	3	3	1	1	3	1	2	2	4	4	3	4	3	3	3	3	2	3
1	1	3	4	3	1	2	2	3	2	2	3	4	3	5	5	5	4	3	3	4	3	3	3	3	3	3
2	1	4	4	3	2	3	3	3	4	4	4	3	3	5	5	4	3	3	3	3	1	1	2	1	1	2
1	1	2	3	2	1	3	3	3	3	3	3	4	4	4	3	3	3	3	3	3	1	2	2	2	2	2
1	2	2	3	2	1	4	2	3	3	2	4	4	3	5	5	5	3	3	3	3	4	4	3	3	3	4
2	1	2	2	3	3	4	5	5	4	4	4	4	3	3	2	3	1	1	5	3	4	4	3	3	5	3
1	1	2	2	1	1	3	3	3	3	3	2	1	2	2	2	2	2	3	3	3	4	3	4	3	3	3
1	2	4	4	2	2	2	4	3	4	3	4	4	4	3	4	3	3	3	3	3	3	3	3	3	3	3
1	1	2	2	1	2	4	4	3	3	3	3	3	3	4	3	3	2	2	3	2	3	3	2	3	3	2
1	1	4	4	3	2	3	2	3	3	3	4	4	3	3	3	3	2	4	3	4	1	1	1	1	1	1
1	2	2	2	1	1	3	3	2	4	3	3	3	3	4	4	3	3	3	3	3	2	3	2	3	1	2
2	1	3	3	3	2	4	4	4	4	4	1	1	1	2	2	2	3	3	2	3	2	2	3	2	2	3
1	1	3	3	3	2	4	4	4	4	4	4	4	4	3	3	4	3	3	3	3	4	4	3	4	4	4
1	1	3	3	3	3	4	3	3	4	3	3	3	3	2	2	3	3	4	4	4	4	5	3	3	4	4
1	1	2	2	1	1	2	2	3	2	2	3	2	3	3	3	3	3	3	3	3	3	4	3	3	3	4
2	1	3	3	3	2	5	3	3	3	4	2	3	2	5	5	4	4	3	3	3	2	3	2	3	2	3
1	1	2	2	2	2	4	3	4	4	4	4	4	4	4	4	3	4	5	4	4	1	3	1	2	1	1
1	1	4	4	3	2	5	5	4	5	4	3	5	3	4	4	3	4	4	4	4	3	3	3	3	3	3
1	1	2	2	1	1	5	4	4	3	4	4	4	4	3	3	3	4	4	3	4	3	2	2	3	3	2
1	2	3	3	3	2	3	4	3	4	3	4	4	5	4	4	4	3	3	3	4	1	1	3	1	1	3
1	2	3	3	3	2	2	2	1	3	2	3	1	2	4	4	3	5	4	4	3	4	5	4	3	4	5
1	1	1	1	1	2	5	5	5	5	5	4	4	3	3	4	3	3	3	4	3	2	2	2	2	2	2
1	1	2	2	2	2	3	4	4	3	4	2	3	3	4	4	4	5	4	4	4	1	1	2	1	1	2
1	1	2	2	1	2	5	4	3	3	3	4	4	4	4	4	5	3	3	3	3	2	1	2	3	2	1
2	2	3	3	2	2	5	5	5	5	5	5	3	3	2	2	2	3	3	3	3	2	4	3	4	3	3
1	1	1	1	2	3	5	5	4	5	4	2	4	2	2	2	3	3	3	3	3	3	3	3	3	3	3
1	1	3	3	2	2	3	3	3	4	3	4	4	4	4	4	4	5	4	4	4	2	1	2	3	2	1
1	1	2	2	2	2	4	4	5	4	5	4	4	4	5	5	3	3	2	5	3	3	3	3	3	2	3
1	1	2	2	2	2	5	5	5	4	5	4	4	3	3	3	3	3	3	3	3	3	3	2	1	2	2
1	1	2	2	2	2	2	4	3	3	4	3	4	4	4	2	2	3	2	3	3	4	3	4	3	4	3
1	1	3	3	3	2	1	1	1	3	1	3	3	3	1	1	2	4	4	5	4	4	5	5	4	4	5
2	1	3	3	2	1	5	5	4	5	5	4	4	4	4	4	4	5	5	5	4	2	2	2	2	2	2
1	2	2	3	2	1	3	3	4	4	5	5	5	4	4	4	3	3	3	3	3	2	2	1	1	2	1
2	1	1	1	2	3	2	2	3	3	3	3	3	5	4	4	3	3	3	3	2	2	2	2	2	2	2
1	1	3	3	1	1	1	2	3	3	2	1	1	3	3	3	3	4	3	4	3	4	4	4	4	4	4
2	2	3	3	3	2	5	4	4	4	4	5	5	5	4	4	4	4	4	4	4	3	3	2	2	3	2
1	2	2	2	2	2	4	4	5	4	5	4	5	5	4	4	4	4	3	3	4	4	4	4	4	4	4
1	2	4	4	2	2	4	4	3	3	3	4	4	3	5	5	3	3	3	3	3	3	3	3	3	3	4
1	1	2	3	2	1	5	3	5	3	3	4	5	3	4	4	3	5	4	3	4	2	1	1	2	1	1
2	1	2	2	2	2	2	3	3	3	3	3	3	3	4	4	4	4	4	3	3	2	1	2	2	1	2
1	1	1	1	2	2	1	3	1	3	3	4	4	3	3	2	3	3	4	4	3	3	2	3	3	4	4
1	1	3	3	3	2	4	4	3	3	3	3	4	3	3	3	3	3	4	3	3	3	2	3	3	1	2
1	2	2	2	2	2	5	4	5	5	4	4	3	3	4	4	4	3	3	3	3	4	3	2	2	4	1
2	2	1	2	2	1	5	4	5	5	5	3	3	3	3	3	3	1	1	2	1	4	3	4	3	4	3
2	1	2	2	1	2	3	3	3	3	3	3	3	3	5	5	3	3	3	3	3	2	4	2	4	3	4
1	1	4	4	3	3	4	4	4	3	4	3	2	3	4	4	3	4	4	4	4	3	1	1	2	3	1
1	1	1	1	1	3	5	4	5	3	4	3	3	3	2	2	3	3	2	3	2	4	4	4	4	4	4
1	1	2	2	1	2	4	4	4	3	4	5	5	5	5	4	5	5	5	3	5	1	1	2	2	1	2
1	1	1	1	2	2	3	4	4	4	4	4	5	5	4	5	3	4	4	3	3	1	2	1	3	2	2
1	1	2	3	2	1	5	5	5	5	4	3	5	3	4	3	3	4	4	4	3	3	3	3	3	3	3
1	1	2	2	1	2	2	4	3	3	4	4	5	4	4	5	4	4	4	3	3	4	3	3	3	3	3
2	1	2	2	2	2	4	4	4	4	3	3	3	3	2	2	2	2	2	3	3	5	3	5	4	3	4
1	1	4	4	3	2	2	3	2	3	2	3	1	3	5	5	3	3	2	4	3	2	3	3	3	2	3
1	1	1	1	1	1	4	3	3	3	3	3	4	4	3	4	3	3	4	4	4	2	1	2	1	2	2
2	2	2	2	1	1	5	5	5	4	5	3	4	5	3	3	3	5	5	5	3	2	3	3	3	3	3
1	1	3	3	2	1	2	2	2	2	1	1	3	3	1	1	1	4	4	4	3	4	2	5	4	5	2
1	2	2	2	2	2	5	5	4	5	4	3	3	4	3	3	3	4	4	5	4	1	1	1	2	2	1
1	1	3	3	3	2	4	4	3	3	4	1	2	2	4	4	4	3	3	3	3	2	2	2	2	2	2
1	1	4	4	2	1	2	2	1	2	2	4	3	3	3	3	2	3	5	4	4	5	3	5	5	4	4
1	1	4	4	3	1	4	4	4	4	4	2	4	3	3	3	2	3	3	3	3	5	3	2	2	3	5
2	1	4	4	2	2	2	5	3	5	3	4	4	4	3	3	3	3	3	3	3	3	2	2	2	1	1
1	1	1	1	2	2	4	4	5	4	4	3	3	3	4	2	4	3	3	4	4	1	1	1	1	1	1
1	1	1	2	2	1	5	5	4	4	4	4	4	4	5	5	4	5	5	5	5	2	1	2	1	2	1
2	2	3	4	3	1	5	5	5	5	5	4	4	3	3	3	3	3	3	3	3	1	5	3	5	1	3
1	2	2	2	2	1	4	4	3	3	4	4	4	3	3	3	3	4	4	5	5	2	2	1	2	2	2
1	1	3	3	3	2	2	2	2	2	2	2	2	3	4	4	4	3	3	3	3	4	2	3	2	4	3
1	1	4	4	2	2	3	5	3	3	5	3	3	3	2	2	2	5	5	4	5	3	2	3	3	3	3
1	1	3	3	3	2	3	4	3	3	3	4	4	2	4	5	4	3	3	3	3	2	1	2	2	2	1
1	1	3	3	2	1	2	2	3	3	3	2	2	3	2	2	3	3	3	3	3	3	3	2	3	3	2
2	2	3	3	3	2	4	4	4	4	4	3	3	4	4	4	3	3	3	3	3	2	3	2	3	2	2
1	1	3	3	3	2	4	5	3	3	4	5	4	3	5	4	4	3	3	3	3	2	3	2	3	2	2
1	1	4	4	3	3	5	5	4	4	4	4	4	4	5	5	3	5	5	5	4	2	1	1	1	2	1
1	1	2	2	2	2	3	3	3	3	3	3	3	3	4	5	4	4	3	3	3	3	1	2	1	2	1
2	2	3	3	3	2	5	5	3	3	5	3	3	2	3	3	3	3	4	3	4	2	3	2	3	2	2
1	1	2	2	2	2	4	4	4	4	4	5	5	5	4	4	4	5	5	2	4	1	1	1	1	2	1
1	1	4	4	3	3	2	3	2	2	2	3	3	3	1	1	1	1	1	3	3	2	3	3	3	2	2
1	2	2	2	2	1	3	3	4	5	3	5	5	3	5	5	5	5	5	5	5	2	3	2	1	3	1
1	1	2	2	1	2	4	4	4	4	4	5	3	3	5	5	5	4	4	5	5	3	1	2	2	2	2
1	2	3	3	2	2	4	3	3	5	3	4	4	3	3	4	4	5	4	4	3	3	3	2	3	3	3
1	1	3	3	2	2	2	2	3	2	3	1	1	2	2	4	2	3	3	3	3	4	3	4	4	4	4
1	1	3	3	3	2	3	5	4	3	4	3	3	3	4	4	4	4	3	3	4	3	4	4	3	4	4
1	2	4	4	3	2	4	3	4	3	4	5	5	3	5	5	3	3	3	3	3	2	3	2	2	2	2
2	1	2	2	2	1	2	2	2	2	2	4	3	3	3	2	2	3	3	3	3	2	2	1	3	2	1
1	1	1	1	1	3	5	5	5	4	5	4	3	3	3	4	3	3	3	3	3	4	4	3	3	4	4
1	1	3	3	2	2	3	4	3	3	4	3	4	4	1	1	1	3	3	3	3	4	4	3	4	4	4
1	1	1	1	2	3	4	3	3	3	4	3	3	3	3	3	3	3	3	3	3	2	2	2	1	2	1
1	2	4	4	2	2	5	5	5	5	5	5	4	5	5	5	3	4	4	4	4	2	1	2	3	1	2
1	1	2	2	2	2	4	4	3	3	4	4	3	1	4	3	4	4	2	3	4	2	3	1	3	1	3
1	2	3	3	2	2	4	4	3	3	3	3	4	3	4	2	3	2	2	3	3	3	3	3	3	3	3
2	1	2	3	1	1	5	5	4	5	4	2	2	3	4	4	5	3	3	3	3	3	1	1	1	1	1
1	1	4	4	3	1	3	4	3	3	3	3	3	3	3	3	3	4	5	4	4	2	2	1	3	3	1
2	2	3	3	3	2	4	3	4	4	3	2	2	2	2	2	3	3	3	3	3	4	4	3	3	3	4
1	1	3	4	3	1	1	2	1	1	1	4	4	3	1	2	2	4	5	5	5	5	4	3	4	4	4
2	1	2	2	3	3	3	4	3	2	4	3	3	3	4	4	3	4	4	4	3	3	2	1	1	3	1
1	1	1	1	2	2	4	4	4	4	4	2	3	3	5	4	4	4	4	4	4	1	2	1	1	1	2
1	1	1	1	2	3	4	4	4	3	4	2	3	2	2	2	2	4	4	3	4	3	2	2	2	2	2
1	1	4	4	3	1	4	3	3	3	3	4	3	3	3	3	2	4	4	4	3	3	3	4	3	4	3
2	1	3	3	2	2	4	4	4	3	4	4	3	3	4	4	3	4	4	4	3	1	1	1	1	1	1
1	1	4	4	3	3	4	4	4	4	4	4	4	3	4	4	3	4	4	3	3	3	3	4	4	3	4
1	2	1	1	2	2	5	4	3	3	4	4	4	4	3	3	1	3	3	3	3	4	4	3	4	4	3
1	1	2	2	2	2	4	4	4	3	4	3	3	3	4	4	3	4	3	3	3	3	3	4	3	4	3
2	2	3	3	3	2	4	4	3	3	3	3	3	5	5	5	5	4	4	4	3	2	2	1	4	4	1
2	2	4	4	3	2	4	4	4	3	4	4	4	3	2	2	2	4	4	3	3	3	3	2	3	3	3
1	2	4	4	2	2	5	5	5	4	5	5	5	2	4	3	3	2	3	3	3	4	4	4	3	3	3
1	2	1	1	2	2	4	4	4	3	4	3	3	3	3	3	3	4	5	3	4	1	1	1	1	1	1
1	1	2	2	2	2	2	3	3	3	3	4	3	3	2	2	2	4	4	4	3	3	3	3	3	3	2
1	1	1	1	1	2	3	3	3	4	3	2	2	3	4	3	3	3	3	3	3	2	5	3	2	3	2
1	1	2	2	1	2	4	3	4	4	4	4	4	3	2	3	3	3	3	3	3	3	3	3	3	3	1
1	1	3	3	3	2	1	1	1	1	1	3	3	3	1	1	2	3	3	3	3	3	4	5	4	3	3
2	1	3	3	2	2	2	3	3	3	2	2	2	2	2	2	2	5	5	5	3	5	5	3	5	5	5
1	1	1	1	1	2	4	4	3	4	4	3	3	3	4	4	3	3	3	3	3	1	3	1	1	2	3
1	1	2	2	2	1	2	3	3	3	2	3	3	3	3	3	3	3	3	3	3	2	4	4	4	3	4
2	2	2	2	1	2	4	3	3	3	4	2	2	3	3	3	3	3	4	4	4	4	4	3	3	4	4
1	1	3	3	1	1	3	3	4	4	4	3	4	4	3	4	3	3	3	3	3	4	5	3	3	4	3
1	1	3	3	3	3	3	3	3	5	3	4	5	3	3	4	3	4	4	3	3	2	2	2	3	3	2
1	2	2	2	1	2	3	3	3	3	3	5	5	5	5	4	5	3	5	4	5	3	3	2	2	2	2
1	2	3	3	1	1	3	3	3	4	4	4	4	3	4	4	4	3	3	3	3	3	3	2	3	3	3
1	1	2	3	1	1	5	5	5	5	5	4	4	3	5	5	5	4	3	4	4	2	2	2	2	2	2
2	1	4	4	3	2	3	3	3	2	2	4	4	3	3	3	3	4	4	5	5	2	2	3	2	2	2
1	1	2	2	1	1	5	4	3	3	4	3	3	3	4	4	4	4	4	4	4	1	2	2	2	1	2
1	1	2	2	2	1	4	4	4	4	4	2	2	2	4	4	3	3	4	4	4	2	3	1	3	3	1
2	1	2	3	2	1	4	5	5	4	5	3	3	4	4	4	4	3	3	3	3	2	2	2	2	2	2
1	1	3	3	2	2	4	4	4	3	4	3	4	4	5	5	4	5	5	3	5	3	3	3	3	3	3
1	1	2	2	2	3	3	3	3	3	3	4	2	5	3	3	2	3	3	3	3	1	2	1	1	1	1
1	2	2	2	2	2	5	5	4	3	5	2	2	2	4	4	4	3	5	5	5	4	4	3	3	4	3
1	1	3	3	2	2	2	3	3	3	3	1	1	1	1	1	3	4	4	4	3	5	3	4	3	4	2
1	1	3	4	3	1	2	3	2	2	2	3	3	3	4	5	4	2	3	4	4	3	4	3	4	3	3
2	1	2	2	2	2	3	3	3	3	3	5	4	5	4	4	4	3	3	3	3	4	4	2	3	4	4
1	2	3	3	3	2	4	3	4	3	4	3	3	3	2	3	3	1	1	1	1	3	3	3	3	3	1
1	1	2	2	2	2	3	4	4	4	4	4	4	3	3	2	3	4	4	4	4	3	2	1	1	2	1
1	1	3	3	2	2	3	3	3	3	3	5	5	4	5	4	4	4	4	3	4	1	1	1	3	1	1
2	1	2	2	3	3	3	4	4	3	4	4	4	3	4	4	3	4	4	3	4	3	3	4	3	3	3
1	1	2	2	1	2	4	4	4	4	4	4	4	4	5	4	4	3	3	4	3	2	3	2	3	2	3
1	1	2	2	2	2	4	4	3	3	4	2	2	2	3	3	3	3	3	3	3	2	3	3	3	2	3
1	1	3	4	2	1	3	3	3	3	3	4	5	4	3	4	4	4	3	4	3	3	1	2	3	3	2
1	1	3	3	3	2	4	3	3	3	3	3	3	2	4	4	3	5	5	5	4	4	3	4	4	3	4
1	1	4	4	2	2	5	4	4	5	5	2	1	3	4	3	3	3	3	4	3	2	2	1	2	2	2
1	2	2	2	2	2	3	3	3	3	3	3	3	3	4	4	4	3	3	3	3	4	4	3	4	4	3
1	1	3	3	2	2	4	5	4	3	4	5	5	4	5	5	4	4	5	5	4	1	1	1	1	1	1
1	1	3	3	3	2	3	3	3	3	3	3	2	4	3	2	2	4	3	4	4	4	4	3	3	5	3
2	1	2	2	1	1	5	5	4	3	5	3	3	3	2	3	3	4	4	4	4	2	2	2	2	2	2
1	1	1	1	1	3	5	5	3	5	5	3	3	3	2	2	2	2	1	1	2	3	3	2	3	3	4
1	1	3	3	3	2	3	5	3	3	4	4	4	4	5	5	4	4	4	3	4	3	1	1	1	3	1
1	1	3	3	3	3	5	5	5	5	5	5	3	4	4	4	4	5	4	5	4	2	2	3	3	2	2
1	1	2	2	2	2	5	5	5	4	5	4	3	3	4	4	3	4	4	3	4	3	3	2	3	3	3
1	1	2	2	1	2	4	3	1	3	4	4	4	4	4	4	3	3	3	3	3	1	1	1	1	1	2
1	1	2	2	1	2	4	4	4	4	4	3	2	3	2	2	1	3	3	3	3	4	3	3	3	4	4
2	1	2	3	1	1	3	3	2	3	2	4	2	3	3	3	3	1	4	1	1	3	3	3	3	3	3
1	1	4	4	2	1	4	4	3	4	4	3	3	3	4	4	3	3	3	3	3	3	2	3	3	3	3
2	2	2	2	3	3	4	3	3	3	3	3	5	3	4	4	4	3	4	3	4	3	4	3	3	2	4
1	2	3	3	2	1	2	3	2	3	2	2	2	3	3	3	3	2	3	2	3	4	4	3	4	4	3
2	1	2	2	2	2	4	4	3	4	4	2	3	3	2	2	2	3	4	4	3	3	2	3	3	3	3
1	1	3	3	3	2	4	4	3	3	3	2	1	3	3	4	3	3	3	3	3	3	3	2	3	4	2
2	2	1	1	1	1	4	4	3	4	4	3	3	1	4	4	3	4	4	4	4	2	2	1	1	2	2
1	1	3	3	3	2	4	5	5	4	5	1	2	2	2	2	2	1	3	3	3	4	5	2	5	4	2
1	2	2	2	3	3	3	3	3	3	3	4	4	4	4	4	3	4	4	4	4	2	2	3	2	2	2
1	1	2	2	2	2	3	3	3	3	3	2	3	3	4	3	4	4	4	3	3	4	4	3	4	3	3
1	1	1	1	2	3	2	3	2	2	3	3	2	3	2	1	1	4	4	3	4	4	3	3	3	4	3
1	1	1	1	1	2	3	4	4	4	4	2	3	3	3	3	3	3	3	3	3	4	3	3	3	4	3
1	1	1	1	2	2	5	5	5	4	5	4	4	4	3	3	5	4	3	3	3	2	2	2	3	2	2
1	1	3	3	3	3	4	4	4	4	4	3	3	5	5	5	5	4	4	4	4	2	2	2	3	2	2
2	1	3	4	3	1	3	3	1	2	3	3	3	3	3	3	3	3	3	3	3	4	4	4	3	4	4
2	1	2	2	2	2	4	3	2	2	2	1	1	1	4	4	4	5	5	5	4	2	1	2	1	2	2
2	1	2	2	2	2	1	2	2	1	2	3	3	3	2	2	2	3	3	3	3	2	3	2	3	2	3
2	1	3	3	3	2	4	3	3	3	3	4	3	3	3	3	3	3	3	3	3	4	5	4	3	4	5
1	1	3	3	3	3	3	3	3	3	3	3	3	3	4	4	3	4	3	3	3	3	1	1	1	1	1
1	1	1	1	1	1	2	3	3	3	3	1	1	1	3	3	3	4	3	4	3	4	5	4	4	4	3
2	2	3	3	2	2	2	2	3	3	3	3	4	4	4	4	4	4	4	4	4	4	2	2	2	2	2
1	2	3	3	2	2	3	3	3	3	3	1	1	2	3	3	3	3	3	3	3	4	5	4	5	4	5
2	2	2	2	2	2	3	3	3	3	3	4	4	4	3	3	3	4	4	4	3	3	1	1	2	2	4
2	1	3	3	3	2	4	5	5	5	4	3	2	3	3	2	3	3	3	3	3	3	3	3	1	2	1
1	1	2	2	1	2	1	2	2	2	2	2	2	3	4	4	3	5	3	3	3	4	3	2	3	3	2
1	1	2	2	3	3	5	5	5	4	5	2	3	3	5	4	3	3	2	3	3	2	2	1	2	1	1
2	1	3	3	2	1	3	5	5	5	5	2	2	2	5	3	3	4	4	4	3	2	3	1	2	2	3
2	1	3	3	3	2	3	3	3	3	3	4	4	4	3	3	3	5	4	4	4	3	2	3	2	2	3
1	1	2	2	2	1	4	3	3	3	3	3	3	4	2	2	2	3	3	3	3	2	2	2	3	3	3
1	2	2	2	2	2	2	3	4	4	3	3	3	3	2	2	1	1	1	2	1	3	2	3	3	3	2
1	1	4	4	3	1	2	2	2	2	3	3	2	3	3	3	4	4	3	4	3	3	4	3	3	4	4
1	1	3	3	2	1	3	5	3	5	3	4	4	3	1	1	3	3	3	3	3	2	3	3	2	3	3
1	1	3	3	3	2	3	3	3	3	3	3	2	2	3	3	3	4	5	4	5	4	3	2	3	2	2
1	1	3	3	2	2	4	4	4	3	4	3	3	3	2	2	2	5	4	4	3	3	2	2	2	3	2
1	1	4	4	3	2	4	4	4	4	4	3	3	3	5	5	5	4	4	4	3	2	3	2	2	2	2
